# Supplementary material for: Comparative organellar genomics of Arundina graminifolia: mitochondrial complexity and plastid conservation in Orchidaceae
Source: Front Plant Sci. 2026 Feb 12;17:1756243. doi: 10.3389/fpls.2026.1756243 (PMC12936008; doi:10.3389/fpls.2026.1756243)
Supplement: Supplementary file 2 [file Table2.xlsx]

## Sheet: Table S1
Supplementary Table S1 Mitochondrial and chloroplast genomes of Orchidaceae species used in this study with their GenBank accession numbers.
Species	Accession number of mt genome	Total mt genome length (bp)	Accession number of cp genome	Total cp genome length (bp)
Arundina graminifolia	PX694305-PX694324	532569	PX694325	159503
Apostasia shenzhenica	NC_077647	672872	NC_039812	151676
Bletilla striata	PQ859845-PQ859864	746435	OQ675159	159499
Cymbidium ensifolium	OR754263-OR754281	560647	NC_028525	157484
Cymbidium lancifolium	OQ024442-OQ024464	688275	NC_029712	149945
Cymbidium macrorhizon	OQ029542-OQ029563	650751	NC_029713	149850
Cypripedium henryi	PQ344492-PQ344518	572785	PP811667	188171
Gastrodia pubilabiata	OR004100-OR004143	898047	NC_082115	30698
Gastrodia angusta	PP239747-PP239799	1151371	NC_066060	36812
Gastrodia elata	MF070084-MF070102	1339825	PX233529	35275
Gastrodia menghaiensis	PP240092-PP240128	579585	NC_066069	30158
Paphiopedilum micranthum	OP465200–OP465225	447368	OR698946	163407
Dendrobium amplum	MH591879-MH591896	473642	—	—
Dendrobium hancockii	LC771085	523952	LC500592	151688
Epipogium aphyllum	PQ285825-PQ285847	416775	NC_026449	30650
Nervilia mackinnonii	PP239994-PP240051	1302313	—	—

## Sheet: Table S2
Supplementary Table S2 Sequence consistency analysis of HiMT and Tippo assemblies using MUMmer.
Reference (R)	Query (Q)	R length (bp)	Q length (bp)	Percent Identity (%)	R coverage (%)	Q coverage (%)
edge_1000	edge_175	29512	29367	100	8.67/91.33	8.72/91.78
edge_1439	edge_27	34070	34070	100	77.81/22.19	77.81/22.19
edge_166	edge_164	26205	26069	99.99	83.24/16.26	83.67/16.34
edge_2160	edge_178	19514	19515	100	79.54/20.47	79.53/20.47
edge_2161	edge_163	25343	25343	100	8.34/91.66	8.34/91.66
edge_2163	edge_172	17541	34692	99.84–100.00	98.6/99.86	49.85/50.54
edge_2166	edge_176	39031	15341	100	4.6/34.71	11.69/88.32
edge_2166	edge_158	39031	23724	100	37.81/24.01	62.20/39.50
edge_2167	edge_166	26149	26149	100	77.14/22.86	77.14/22.86
edge_2169	edge_171	29848	29848	100	0.79/99.21	0.79/99.21
edge_2170	edge_181	29214	29213	99.99–100.00	24.48/75.52	24.48/75.52
edge_2176	edge_182	24302	23890	100	16.21/82.10	16.49/83.51
edge_2178	edge_180	20343	20343	100	34.80/65.20	34.80/65.20
edge_2182	edge_170	29981	29981	100	56.80/43.20	56.80/43.20
edge_2187	edge_168	42295	43183	99.98–100.00	67.14/32.86	65.76/32.19
edge_2188	edge_165	26002	26002	100	36.35/63.65	36.35/63.65
edge_2195	edge_177	24414	24414	100	32.69/67.31	32.69/67.31
edge_2197	edge_160	15608	15821	100	96.26/3.74	94.96/3.69
edge_2201	edge_28	32790	32279	100	8.32/90.12	8.45/91.55
edge_2202	edge_162	22399	22399	100	87.64/12.36	87.64/12.36
edge_2203	edge_173	18008	36025	100	100.00/—	49.99/—

## Sheet: Table S3
Supplementary Table S3 Assembly results and basic statistics of the Arundina graminifolia mitochondrial genome.
seqence name	contig name	GC content (%)	Length (bp)	Depth
edge_2187	contig1	41	42295	31
edge_2166	contig2	46	39031	22
edge_1439	contig3	44	34070	25
edge_2201	contig4	42	32790	25
edge_2182	contig5	46	29981	30
edge_2169	contig6	47	29848	41
edge_1000	contig7	45	29512	39
edge_2170	contig8	44	29214	29
edge_166	contig9	44	26205	26
edge_2167	contig10	45	26149	27
edge_2188	contig11	43	26002	30
edge_2161	contig12	45	25343	25
edge_2195	contig13	42	24414	30
edge_2176	contig14	44	24302	18
edge_2202	contig15	45	22399	24
edge_2178	contig16	46	20343	16
edge_2160	contig17	43	19514	16
edge_2203	contig18	44	18008	21
edge_2163	contig19	41	17541	19
edge_2197	contig20	44	15608	19

## Sheet: Table S4
Supplementary Table S4 Relative synonymous codon usage (RSCU) in the A. graminifolia mitogenome.
Amino_Acid	Codon	Number	RSCU
Ala	GCA	122	0.767296
Ala	GCC	159	1
Ala	GCG	70	0.440252
Ala	GCU	285	1.79245
Arg	AGA	135	1.21988
Arg	AGG	40	0.361446
Arg	CGA	169	1.52711
Arg	CGC	76	0.686747
Arg	CGG	98	0.885542
Arg	CGU	146	1.31928
Asn	AAC	107	0.681529
Asn	AAU	207	1.31847
Asp	GAC	113	0.642045
Asp	GAU	239	1.35795
Cys	UGC	64	0.853333
Cys	UGU	86	1.14667
Gln	CAA	236	1.475
Gln	CAG	84	0.525
Glu	GAA	296	1.36721
Glu	GAG	137	0.632794
Gly	GGA	271	1.47283
Gly	GGC	99	0.538043
Gly	GGG	126	0.684783
Gly	GGU	240	1.30435
His	CAC	67	0.498141
His	CAU	202	1.50186
Ile	AUA	219	0.842308
Ile	AUC	227	0.873077
Ile	AUU	334	1.28462
Leu	CUA	152	0.843663
Leu	CUC	122	0.677151
Leu	CUG	116	0.643848
Leu	CUU	232	1.2877
Leu	UUA	235	1.30435
Leu	UUG	224	1.24329
Lys	AAA	264	1.17595
Lys	AAG	185	0.824053
Met	AUG	284	1
Phe	UUC	280	0.854962
Phe	UUU	375	1.14504
Pro	CCA	173	1.15141
Pro	CCC	120	0.798669
Pro	CCG	94	0.625624
Pro	CCU	214	1.42429
Ser	AGC	92	0.64486
Ser	AGU	143	1.00234
Ser	UCA	129	0.904206
Ser	UCC	156	1.09346
Ser	UCG	89	0.623832
Ser	UCU	247	1.73131
Thr	ACA	137	1.02239
Thr	ACC	126	0.940299
Thr	ACG	91	0.679104
Thr	ACU	182	1.35821
Trp	UGG	139	1
Tyr	UAC	75	0.498339
Tyr	UAU	226	1.50166
Val	GUA	185	1.15086
Val	GUC	121	0.752722
Val	GUG	146	0.908243
Val	GUU	191	1.18818
TER	UAA	6	1.28571
TER	UAG	4	0.857143
TER	UGA	4	0.857143

## Sheet: Table S5
Supplementary Table S5 GC content and effective number of codons (ENC) of protein-coding genes in the mitochondrial genome of A. graminifolia.
Genes	GC1 (%)	GC2 (%)	GC3 (%)	GC_all (%)	ENC
nad4L	14.94	12.7	22.6	36	43.2
atp1	11.17	13.16	19.4	40.2	44.05
rps10	21.69	29.49	38	40.2	56.53
rps2	19.34	26.57	34.1	40.3	56.59
nad2	22.62	16.11	31.8	40.5	53.02
rps4	23.51	22.08	35.6	40.5	53.5
rps13	18.39	16.25	26.4	40.8	39.45
atp6	20.06	22.46	33.4	41.2	53.82
atp8	33.09	25.77	45.5	41.3	57.77
ccmB	22.65	18.06	33.5	41.6	49.42
cox2	21.68	16.18	30.1	42	49.3
cob	18	20.48	30.6	42.3	54.88
nad4	22.58	17.07	32.8	42.4	53.1
nad9	21.29	15.87	29.3	42.5	54.79
nad1	14.54	19.48	27.8	42.6	53.64
rps19	16.47	25.3	33.7	42.6	57.52
rps3	24.83	29.43	41.2	42.6	59.03
rps14	14.46	23.29	30.2	42.7	57.87
atp4	23.27	24.83	38.2	42.7	61
nad5	22.14	18.99	34.1	42.8	56.77
ccmC	20.57	18.24	32.2	43.2	49.36
mttB	26.05	24.47	40.3	43.3	53.51
rpl5	25	29.03	41	43.4	60.9
nad3	22.33	26.32	38.4	43.8	48.35
rps1	24.55	26.06	39.8	43.8	51.13
sdh4	25	25.26	38.4	43.9	61
cox1	22.39	17.49	33.5	44.1	55.19
cox3	20.09	16.57	30.2	44.2	52.84
rps7	23.33	24	36.6	44.4	59.53
nad7	18.33	19.18	29.8	45.2	49.31
ccmFC	18.78	32.09	39.5	45.3	56.52
rps12	16.67	25.53	33.1	45.6	55.05
atp1	22.78	18.85	33.7	45.6	52.04
nad6	22.22	29.89	42.9	45.6	57.36
atp9	23.08	14.55	32.4	45.8	38.87
rpl16	12.61	20	26.8	46.3	51.31
atp9	21.21	16.36	32.4	46.7	32.22
ccmFN	23.68	22.91	38.5	47.2	57.49
rpl2	28.39	34.36	51.1	51.3	55.9
matR	38.94	30.28	55.6	52.1	58.09

## Sheet: Table S6
Supplementary Table S6 Types and numbers of simple sequence repeats (SSRs) in mitochondrial genomes of Orchidaceae species.
Species	p1	p2	p3	p4	p5	p6	c	total_SSR
Arundina graminifolia	47	2	3	0	5	0	1	59
Apostasia shenzhenica	49	3	5	1	9	2	5	74
Bletilla striata	66	1	2	1	8	1	1	80
Cymbidium ensifolium	53	0	1	1	3	0	0	58
Cypripedium henryi	25	3	4	2	13	1	0	48
Cymbidium lancifolium	58	1	0	2	4	0	1	66
Cymbidium macrorhizon	54	0	1	1	4	0	2	62
Dendrobium amplum	56	0	1	0	1	0	1	59
Dendrobium hancockii	44	0	0	0	5	1	1	51
Epipogium aphyllum	39	0	0	4	10	10	1	64
Gastrodia angusta	31	3	12	3	42	1	2	94
Gastrodia elata	29	1	1	0	28	0	1	60
Gastrodia menghaiensis	4	0	2	1	2	2	0	11
Gastrodia pubilabiata	43	4	1	1	17	2	6	74
Nervilia mackinnonii	32	2	3	15	22	22	0	96
Paphiopedilum micranthum	34	0	2	3	11	0	0	50

## Sheet: Table S7
Supplementary Table S7 Length categories and numbers of repeat sequences in mitogenomes of Orchidaceae species.
Species	Class I (30-100 bp)	Class II (100-200 bp)	Class III (200-500 bp)	Class IV (500-1000 bp)	Class V (>1000 bp)	Total
Arundina graminifolia	225	27	13	1	0	266
Apostasia shenzhenica	301	74	10	0	0	385
Bletilla striata	321	48	30	6	4	409
Cymbidium ensifolium	254	33	17	3	0	307
Cypripedium henryi	232	24	8	0	4	268
Cymbidium lancifolium	302	38	29	3	2	374
Cymbidium macrorhizon	269	24	34	4	1	332
Dendrobium amplum	184	9	17	6	3	219
Dendrobium hancockii	146	9	23	2	8	188
Epipogium aphyllum	1069	52	28	5	0	1154
Gastrodia angusta	1929	122	35	5	2	2093
Gastrodia elata	2491	135	60	14	2	2702
Gastrodia menghaiensis	1301	31	21	5	0	1358
Gastrodia pubilabiata	1951	81	53	41	65	2191
Nervilia mackinnonii	3744	232	40	6	2	4024
Paphiopedilum micranthum	228	28	11	2	0	269

## Sheet: Table S8
Supplementary Table S8 Length categories and length of repeat sequences in mitogenomes of Orchidaceae species.
Species	Class I (30-100 bp)	Class II (100-200 bp)	Class III (200-500 bp)	Class IV (500-1000 bp)	Class V (>1000 bp)	Total
Arundina graminifolia	11024	3777	3428	524	0	18753
Apostasia shenzhenica	16925	8862	2897	0	0	28684
Bletilla striata	16098	6650	7666	3942	8584	42940
Cymbidium ensifolium	13107	4717	5621	2032	0	25477
Cypripedium henryi	11966	2989	2558	0	15744	33257
Cymbidium lancifolium	15487	4827	9830	2150	2676	34970
Cymbidium macrorhizon	13557	3235	10595	2462	1256	31105
Dendrobium amplum	8968	1171	5429	4238	22603	42409
Dendrobium hancockii	8056	1301	7316	1514	17538	35725
Epipogium aphyllum	46848	6827	10190	2902	0	66767
Gastrodia angusta	90281	16112	10139	3829	4412	124773
Gastrodia elata	117379	18302	18242	8969	3546	166438
Gastrodia menghaiensis	55040	4399	6155	3444	0	69038
Gastrodia pubilabiata	84993	10897	16788	28865	146984	288527
Nervilia mackinnonii	176356	29726	11812	3457	2596	223947
Paphiopedilum micranthum	11123	4005	3319	1344	0	19791

## Sheet: Table S9
Supplementary Table S9 Number, total length, and number of chloroplast genes in mitochondrial DNA transfer fragments (MTPTs) of Orchidaceae species.
Species	MTPTs count	MTPTs total length	No. chloroplast genes
Arundina graminifolia	31	65106	12
Apostasia shenzhenica	20	24216	1
Bletilla striata	42	108777	38
Cymbidium ensifolium	61	98278	31
Cypripedium henryi	52	56918	6
Cymbidium lancifolium	65	102349	23
Cymbidium macrorhizon	57	94152	22
Dendrobium hancockii	41	39280	11
Epipogium aphyllum	1	848	0
Gastrodia angusta	1	508	0
Gastrodia elata	1	4191	0
Gastrodia menghaiensis	0	0	0
Gastrodia pubilabiata	1	30698	19
Paphiopedilum micranthum	28	41638	11

## Sheet: Table S10
Supplementary Table S10 Analysis of Ka/Ks of single-copy genes shared by mitochondria and chloroplasts in orchid species.
nad9	ccmB	ccmFC	matR	rpl5	rps13	atp4	nad5	atp6	cox3	atp8	cob	nad7	cox1	rps8	rps2	rps18	rps4	rps11	rpl36	rpl14	rps14	clpP
0.29149	0.736595	0.498508	0.767744	0.334305	0.390804	0.548796	0.256458	0.931886	0.248161	0.805991	0.188553	0.959618	0.329266	0.401086	0.322405	0.2581	0.252585	0.295282	0.280259	0.195962	0.380201	0.146265
0.333364	0.897356	0.892293	0.800774	0.555491	0.509482	0.471481	0.337499	0.736395	0.247601	0.653848	0.170992	0.558862	0.222219	0.516502	0.420833	0.250531	0.31073	0.261906	0.273077	0.187467	0.332866	0.224599
0.291802	0.862821	0.842773	0.961158	0.392808	0.390804	0.734143	0.324287	0.671999	0.0464646	0.541873	0.461895	0.425516	0.330219	0.37296	0.27184	0.22707	0.299493	0.24019	0.907778	0.140494	0.30235	0.150679
0.375617	0.897356	0.929994	0.800774	0.555491	0.509482	0.471481	0.309544	0.6684	0.247601	0.653848	0.170992	0.558862	0.222219	0.47408	0.380499	0.228915	0.310884	0.261906	0.273077	0.177601	0.431334	0.239158
0.375617	0.897356	0.929994	0.787791	0.555491	0.582123	0.471481	0.309544	0.752482	0.247601	0.653848	0.170992	0.558862	0.222219	0.540761	0.402397	0.228915	0.295875	0.247421	0.273077	0.209593	0.376325	0.213087
0.308173	0.703685	0.947172	0.760028	0.44431	0.58805	0.412335	0.371725	0.845445	0.164882	0.805991	0.279781	0.318139	0.293929	0.412253	0.455755	0.283043	0.26679	0.315611	0.280259	0.197049	0.344908	0.126638
0.29149	1.02362	0.801421	0.752295	0.362559	0.896382	0.629153	0.247927	0.887179	0.164882	0.730844	0.210014	0.755528	0.29053	0.55192	0.471869	0.659821	0.411347	0.64965	0.21224	0.329449	0.470661	0.108836
0.285174	0.463007	0.690898	0.784873	0.665999	0.705029	0.550141	0.355296	0.580614	0.324999	0.863246	0.330339	0.458244	0.220686	0.477301	0.382596	0.280724	0.374831	0.331094	0.270277	0.263887	0.296195	0.165975
0.458133	0.770592	0.839441	0.587782	0.483601	1.16161	0.624615	0.477642	0.303208	0.478036	0.567244	0.455242	0.38731	0.226188	0.435762	0.34659	0.381572	0.45905	0.324677	0.280992	0.269507	0.258569	0.153771
0.48756	0.770592	0.944814	0.600758	0.513716	1.64042	0.633925	0.487853	0.658097	0.437143	0.563291	0.416749	0.286478	0.33277	0.522435	0.513219	0.337804	0.333332	0.446912	0.291758	0.433796	0.244881	0.140139
0.440301	0.849719	0.810694	0.676185	0.56991	0.703523	0.497302	0.541398	0.351213	0.548411	0.606576	0.517624	0.37964	0.240668	0.498289	0.491032	0.345019	0.271062	0.42572	0.389006	0.344633	0.22662	0.129298
0.510427	0.743141	0.777929	0.635162	0.56991	1.05119	0.472551	0.511816	0.553473	0.548411	0.623735	0.565779	0.314465	0.230426	0.379625	0.296657	0.292069	0.370811	0.227219	0.441532	0.181529	0.368588	0.178395
0.375937	1.07184	0.913163	0.717045	0.483379	0.743041	0.818631	0.447497	0.559558	0.217581	0.586216	0.125512	0.559727	0.234242	0.343714	0.315169	0.257008	0.278429	0.277139	0.211215	0.238655	0.331141	0.133585
0.329947	0.79761	0.762684	0.882839	0.612709	0.292163	0.626161	0.324287	0.724827	0.0543979	0.467296	0.357737	0.639773	0.285697	0.161838	0.330545	0.0953117	0.27003	0.0831344	0.147386	0.0762119	0.191315	0.299852
0.29149	0.798707	0.498508	0.767744	0.235981	0.5913	0.624497	0.226532	0.903477	0.164882	0.624009	0.15676	0.953391	0.29053	0.300858	0.12401	0.0809675	0.15393	0.180927	0	0.170752	0.289897	0.0621417
0.657407	2.99361	0.856448	1.26995	0.280877	0.437504	0.157749	0.449443	0.787961	0.220845	0.591761	0.105004	0.159462	0.330608	0.139174	0.25901	0.0809675	0.224346	0.0831344	0.147386	0.121876	0.191315	0.361584
0.511681	0.925106	0.490023	0.611187	0.280877	0.29255	0.628804	0.345663	0.732226	0.493176	0.593112	0.441316	0.639328	0.165305	0.157003	0.328745	0.523749	0.178798	0.0660663	0.147386	0.230924	0.289914	0.255955
2.7544	2.99361	2.58685	1.26995	0.280877	0.437504	0.157749	0.751467	0.799882	0.787186	0.591761	0.105004	0.159462	0.330608	0.151052	0.168372	0.353137	0.0521688	0	0.351395	0	0.339272	0.0495281
1.5953	2.99361	2.58685	2.1206	1.14076	0.28833	0.157749	0.96746	1.0161	0.701185	0.591761	0.105004	0.159462	0.330608	0.534727	0.492897	0.399323	0.354353	0.531072	0.296854	0.285586	0.230372	0.142142
1.52697	0.988477	0.930386	1.33708	0.717102	0	0.156157	0.992854	0.309712	0.787186	0.58798	1.27402	0.318671	0.663855	0.432222	0.348499	0.336038	0.362577	0.295463	0.304357	0.237193	0.215497	0.170375
1.34588	1.03131	0.797225	1	0.586403	0.59337	0.711645	0.139841	1.44539	0.787186	0.528968	0	0.527572	0.280621	0.4242	0.30735	0.318132	0.413615	0.292164	0.327707	0.235252	0.186059	0.171073
0.638984	0.495385	0.753312	0.768995	0.71244	0.431822	0.62567	0.348665	0.448332	0.830988	0.377913	0.433119	0.316837	0.188051	0.585391	0.454951	1.50006	0.274246	0.366042	0.445285	0.323394	0.172834	0.147871
0.777488	0.647444	0.635409	0.678649	0.78137	1.36191	0.615661	0.566696	0.242958	0.332395	0.573318	0.849945	0.315919	0.338881	0.481572	0.442759	0.903244	0.248381	0.385397	0	0.298338	0.405229	0.137524
0.565947	0.743365	0.6065	0.685826	0.614964	0.923795	0.45504	0.567215	0.620947	0.220348	0.57736	0.571315	0.228479	0.210667	0.404947	0.218188	0.357852	0.279161	0.097604	0	0.223312	0.582869	0.10772
3.68679	0.754374	0.675189	0.614972	0.614964	0.840686	0.430615	0.700087	0.243649	0.602767	0.489557	0.568753	0.315395	0.198609	0.0501857	0.181236	0	0.209546	0	0.0362718	0.101517	0.158857	0.119462
2.23929	0.64831	0.515535	0.59674	0.537885	0.975301	0.865372	0.54017	0.53244	0.785384	1.15789	0.615821	0.315053	0.165682	0.226415	0.265408	0	0.312346	0.218076	0.147386	0.165131	0	0.114194
1.99296	1.27824	0.800782	0.799285	0	0.295137	0.468562	0.461854	0.528584	0.699577	0.593262	0.474538	0.398588	0.132018	0	0.297825	0.0476726	0.225384	0	0.459637	0.316481	0	0
1.62757	0.860286	0.490591	0.579314	0.474118	0.59337	0.945793	0.351639	0.739237	0.785384	0.520725	0.275907	0.318917	0.164264	0.154931	0.657249	0.645998	0.380609	0.111578	0.30799	0.0766037	0.095072	0
0.7247	0.328067	0.907637	0.674457	0.374275	0	0.738191	0.985013	0.468299	0.785384	0.2948	0.2524	0.49702	0.263884	0.138022	0.57694	0.354072	0.361488	0.547187	0.327618	0.269424	0.314602	0.226535
0.898491	1.42203	0	0.367541	0.360042	0.155568	0.467037	0.68992	0.829117	0.2948	0.126306	0.319144	0.247956	0.629901	0.396372	0.467902	0.423201	0.294445	0.395872	0.24848	0.216839	0.153494
0.898491	1.52167	0	2.11759	0.627667	0	0.316486	0	0.612781	0.331648	0.247688	0.537646	0.548926	0.302567	0.473164	0.368634	0.370979	0.285561	0.301947	0.54221	0.269814	0.203872	0.200889
0.735792	0.521157	0	1.26578	0.48834	0	1.04207	0.322007	0.649021	0.220348	0.442767	0.396114	0.363218	0.202781	0.484294	0.501991	0.351288	0.258446	0.366117	0.0305668	0.336599	0.175786	0.185004
0.657407	0.415386	0.701726	0.706278	0.473716	0.287526	0.651012	1.82231	0.666245	0.220348	0.325014	0.390438	0.352109	0.336474	0.573722	0.500107	0.330262	0.440615	0.317723	0.147386	0.310603	0.162616	0.164634
0.419785	0.486839	0.894133	0.586826	0.627967	0.736925	0.516792	0.720742	0.226897	0.11005	0.411621	0.382417	0.257838	0.24911	0.551065	0.373616	0.203862	0.419744	0.117655	0.0362718	0.207291	0.242705	0.153599
1.26158	0.611212	0.807653	0.678248	0.627967	0.408693	0.623901	0.31645	0.560823	0.11005	0.372966	0.418245	0.348012	0.234852	0.266745	0.346761	0.302774	0.280253	0.0831344	0.0362718	0.121248	0.139922	0.154694
1.07955	0.527247	0.743155	0.587829	0.31299	0.910269	0.595905	0.590521	0.390032	0.323845	0.491542	0.105004	0.347687	0.247816	0.24496	0.231117	0.302774	0.248161	0.218076	0	0.154697	0.158857	0.361021
1.52997	2.26463	0.886108	0.571163	0.663505	0.910269	0.950037	0.55181	0.512011	0.507914	0.672854	0.271988	0.319371	0.145759	0.200964	0.26391	0.537959	0.155696	0.194897	0.284201	0.204329	0.187366	0.123394
1.39095	1.34031	0.668977	0.929876	0.185093	0.847317	0.550028	0.674797	0.712644	0.464464	0.595624	0.157378	0.238795	0.247956	0.208575	0.220461	0.366111	0.371164	0.204962	0.226143	0.17165	0.216082	0.106924
0.899241	1.42203	0.735904	0.636586	0.474118	0.956869	0.418862	0.598487	0.687322	0.537172	0.520725	0.275907	0.372992	0.164264	0.26104	0.448435	0.400418	0.346181	0.525055	0.230986	0.249474	0.368151	0.0204518
0.598548	1.42203	1.55004	1.00165	0.474118	0.586429	0.738191	0.511676	0.666534	0.537172	0.520725	0.275907	0.319144	0.164264	0.52738	0.335035	0.412131	0.369172	0.261876	0.250431	0.259318	0.275864	0.0989483
0.657407	0.911298	0.775115	0.674457	2.01618	0.487033	0.738191	0.465465	0.702973	0.196061	0.593112	0.313757	0.319144	0.131943	0.375925	0.334747	0.390844	0.283679	0.288414	0.335344	0.256876	0.274039	0.152345
0.620817	1.03367	0.856448	0.727074	0.866499	0.437504	0.434102	0.514169	0.662894	0	0.679411	0.4295	0.425187	0.0826527	0.349372	0.443464	1.50241	0.271339	0.391932	0	0.317773	0.238694	0.145055
4.00032	0.564219	0.983961	0.543728	0.76956	0.360042	0.735888	0.553755	1.05768	0.11005	0.666021	0.511335	0.533949	0.21684	0.492659	0.438757	2.44816	0.314843	0.331409	0	0.255719	0.221338	0.133195
2.56373	1.13702	0.983961	0.570075	0.6503	0.431932	0.866134	0.612872	0.91352	0.602767	0.605402	0.670871	0.35668	0.149146	0.409008	0.28867	0.040499	0.245262	0.0951722	0.147386	0.414287	0.293439	0.121763
2.14973	1.33259	1.06844	0.708212	0.712134	0.586907	0.88149	0.628309	0.422168	0.785384	0.549408	0.589555	0.34774	0.271503	0.457665	0.153531	0.648143	0.179764	0.13283	0.459637	0.251709	0.226138	0.163859
1.72245	1.30141	0.941259	0.60968	0.664754	0.194421	0.810636	0.133418	0.285169	0.699577	0.663435	0.495431	0.261968	0.169422	0.261361	0.296238	0.355133	0.365439	0	0.30799	0.318067	0	0.0707904
0.81122	1.1226	0.646973	0.608921	0.664754	0.514247	0.585798	0.405097	0.734302	0.785384	0.692631	0.570314	0.344293	0.161429	0.312111	0.493854	0.469289	0.32452	0.111578	0.327618	0.122505	0.095072	0
0.620817	1.30088	0.869791	0.593019	0.593193	1.3824	0.558524	0.613248	0.405653	0.785384	0.48958	0.314753	0.343929	0.0548821	0.115899	0.569545	0.372151	0.407592	0.547187	0.395872	0.26902	0.353873	0.304425
4.00032	1.07859	0.87238	0.576497	0.718288	0.978868	0.947023	0.648982	0.591602	0.829117	0.384317	0.948531	0.446725	0	0.599279	0.39027	0.352433	0.287741	0.294445	0.54221	0.260225	0.240666	0.153191
2.56373	1.52167	0.765252	0.58112	0.374275	0.666615	0.94505	0.646556	0.730721	0.331648	0.516091	0.251221	0	0.0826527	0.453179	0.363029	0.28363	0.260473	0.301947	0.0305668	0.282639	0.214747	0.212607
2.14973	0.521157	0.779595	0.782869	0.367541	0.968178	0.704389	0.548795	0.837236	0.602767	0.2948	0.2524	0.455911	0.263884	0.464075	0.495059	0.176758	0.407887	0.366117	0.147386	0.383324	0.195756	0.195579
1.72245	0.415386	0.843491	0.611187	0.627667	0.291556	0.155568	0.478531	0.727286	0.785384	0.2948	0.126306	0.548926	0.247956	0.549369	0.493236	0.040499	0.366165	0.317723	0.147386	0.325228	0.181405	0.173756
0.81122	0.486839	0.480037	0	0.48834	0	0.316486	0.321721	0.716943	0.699577	0.247688	0.537646	0.363218	0.302567	0.527583	0.331973	0.648143	0.134314	0.117655	0.459637	0.191863	0.330812	0.158786
0.42453	0.611212	0.490023	2.11759	0.473716	0.193346	1.04207	0.151591	0.626128	0.785384	0.442767	0.396114	0.352109	0.202781	0.241559	0.286533	0.355133	0.368229	0.0831344	0.30799	0.151471	0.139922	0.164286
1.92468	0.527247	0.878547	1.26578	0.627967	0	0.651012	1.82313	0.629205	0.785384	0.325014	0.390438	0.257838	0.336474	0.202591	0.653705	0.469289	0.31759	0.0831344	0.327618	0.232109	0.144073	0.454747
1.5953	2.26463	0.962085	0.706278	0.627967	0.287526	0.516792	0.514169	0.22722	0.829117	0.411621	0.382417	0.348012	0.24911	0.0596689	0.568576	0.372151	0.412959	0.547187	0.395872	0.275589	0.333669	0.180998
0.959566	1.34031	0.703509	0.586826	0.31299	0.736925	0.623901	0.350917	0.516163	0.331648	0.372966	0.418245	0.347687	0.234852	0.587809	0.385745	0.352433	0.281565	0.283615	0.54221	0.240159	0.228435	0.161802
1.12261	1.52167	0.838419	0.678248	0.663505	0.408693	0.595905	0.674175	0.390573	0.547346	0.491542	0.105004	0.319371	0.247816	0.460211	0.357472	0.28363	0.254503	0.291084	0.0305668	0.260773	0.214747	0.206844
0.692311	0.521157	0.923464	0.587829	0.185093	0.910269	0.950037	0.629978	0.387616	0.744584	0.672854	0.271988	0.238795	0.145759	0.475217	0.498416	0.176758	0.375063	0.352274	0.147386	0.355479	0.185518	0.19039
0.511681	0.415386	0.696552	0.571163	0.374275	0.910269	0.550028	0.761645	0.646223	0.663235	0.595624	0.157378	0.372992	0.247956	0.564072	0.493236	0.513697	0.312666	0.305814	0.351395	0.302143	0.171794	0.169325
2.7544	0.486839	0.770543	0.929876	0.367541	0.847317	0.418862	0.650035	0.658339	0.744584	0.2948	0.2524	0.548926	0.263884	0.562833	0.371501	0.368254	0.346505	0.109896	0.296854	0.240855	0.280477	0.154805
1.5953	0.611212	1.55004	0.636586	0.627667	0.956869	0.155568	0.641665	0.476496	0.744584	0.2948	0.126306	0.363218	0.247956	0.196739	0.344845	0.388494	0.338685	0.0660663	0.304357	0.244936	0.188532	0.147136
1.52697	0.527247	0.847502	1.00165	0.48834	0.586429	0.316486	0.570744	0.716943	0.662547	0.247688	0.537646	0.352109	0.302567	0.215891	0.513026	0.349822	0.396469	0.580204	0.327707	0.272884	0.345896	0.300481
1.34588	2.26463	2.58685	1.26936	0.473716	0.487033	1.04207	0.721638	0.681148	0.165638	0.442767	0.396114	0.257838	0.202781	0.510994	0.364532	0.331421	0.284864	0.318846	0.445285	0.208658	0.247682	0.142962
0.638984	1.34031	0.878547	0.903265	0.627967	0.437504	0.651012	2.03032	0.667018	0.547346	0.325014	0.390438	0.348012	0.336474	0.424436	0.358445	1.81104	0.257952	0.314529	0	0.226601	0.232361	0.152629
0.859341	1.04909	0.962085	0.736263	0.627967	0.383259	0.516792	0.514169	0.22722	0.744584	0.411621	0.382417	0.347687	0.24911	0.438069	0.470177	1.21161	0.313729	0.379956	0	0.310766	0.201182	0.163336
0.602812	0.439336	0.703509	0.59666	0.31299	0.485679	0.623901	0.351078	0.673555	0.663235	0.372966	0.418245	0.319371	0.234852	0.525945	0.476509	0.56314	0.132768	0.400072	0.468638	0.274508	0.186703	0.156676
0.856723	0.603097	0.838419	0.650621	0.663505	0.443097	0.595905	0.719356	0.390573	0.744584	0.491542	0.105004	0.238795	0.247816	0.44363	0.354665	0.602077	0.447092	0.104896	0.566018	0.224496	0.345171	0.142416
0.980696	0.706841	0.923464	0.603041	0.185093	1.05786	0.950037	0.6751	0.568004	0.744584	0.672854	0.271988	0.372992	0.145759	0.206543	0.292353	0.391269	0.438043	0	0.343872	0.102039	0.289664	0.0890559
0.511681	0.803466	0.696552	0.585935	1.99868	1.05786	0.550028	0.802823	0.646223	0.662547	0.595624	0.157378	0.83478	0.247956	0.245548	0.488393	0.325863	0.510984	0.558766	0.461582	0.373384	0.408962	0.0598182
0.439769	0.693076	0.770543	0.743691	0.578145	0.844893	0.418862	0.650035	0.660387	0.165638	0.468537	0.665262	0.408293	0.331928	0.449519	0.68903	0.61774	0.395564	0.667852	0.244838	0.317745	0.46983	0.282458
0.511681	1.45571	1.55004	0.629659	0.692681	1.01141	0.313278	0.722841	0.704753	0.60073	0.528968	0.806527	0.245537	0.261299	0.562678	0.752294	0.571	0.393496	0.660463	0.301966	0.432905	0.40895	0.266424
0.919999	0.82966	0.847502	1.67257	0.74441	0.386484	0.576705	0.642948	0.304511	0.553166	0.377913	0.6515	0.172503	0.176465	0.552967	0.733431	0.990793	0.344927	0.677105	0.196605	0.410952	0.446428	0.25841
1.00912	0.567884	2.58685	1.33271	0.675375	0.361054	0.596411	0.721638	0.567409	0.627308	0.573318	0.554918	0.252133	0.318946	0.643663	0.477846	0.52959	0.601174	0.466702	0.20934	0.264193	0.359386	0.228073
3.37704	1.19691	0.633961	0.763487	0.670069	0.28833	0.629848	0.766104	0.51614	0.627308	0.57736	0.631489	0.285722	0.198494	0.570443	0.527217	0.630028	0.249214	0.580204	0.162939	0.290992	0.330875	0.109802
1.11431	1.39497	0.489388	0.671295	0.53709	0.29255	0.441034	0.51876	0.70727	0.323508	0.489557	1.27402	0.23898	0.187711	0.596984	0.34571	0.334347	0.270874	0.437799	0.195804	0.199831	0.641742	0.149438
2.7544	1.40253	0.871628	0.741441	2.59168	0.503644	0.418292	0.660895	0.538452	0.365619	1.15789	0.314889	0.318139	0.110205	0.307593	0.525198	0.366111	0.387858	0.588566	0.296854	0.276597	0.637937	0.139302
0.963327	1.17327	0.928056	0.572297	0.376105	1.89926	0.620578	0.703051	0.538452	0.547346	0.593262	0.953323	0.429935	0.109764	0.446355	0.433617	0.69401	0.377631	0.440712	0.867815	0.27787	0.469425	0.269553
1.1959	1.26195	0.814521	0.609587	0.420037	1.12978	0.359376	0.743476	0.650387	0	0.289713	0.479882	0.51735	0.331928	0.351756	0.371465	0.731246	0.411313	0.262239	0.575809	0.242	0.309824	0.230469
2.24132	0.978505	0.867145	1.02091	0.540068	0.677807	0.414634	0.512841	1.10777	1.01222	0.381309	0.808422	0.542141	0.257238	0.361461	0.384963	0.381781	0.335732	0.254469	0.200409	0.237193	0.235605	0.157419
0.950595	1.20347	1.27887	0.595252	0.52016	1.05672	0.76073	0.623626	0.309712	1.01222	0.29389	0.585164	0.468551	0.167538	0.457938	0.521215	0.399323	0.427913	0.710103	0.304357	0.386375	0.899075	0.17999
1.5953	0.577359	0.852217	1.33708	0.676128	0.145509	0.653213	0.753973	0.527912	0.625944	0.453707	0.556246	0.528725	0.319332	0.471023	0.534912	0.345635	0.430748	0.792563	0	0.368641	0.772043	0.255252
1.83825	0.80535	0.930386	0.730523	0.67085	0.29255	0.615661	0.459088	0.226252	0.560694	0.42223	0.632997	0.510599	0.191517	0.42706	0.327811	0.420966	0.313751	0.247136	0.216567	0.256876	0.276773	0.232425
1.29782	0.871445	0.632705	0.645522	0.278062	0	0.477825	0.322263	0.504619	0.744584	0.489557	0.637534	0.615428	0.180555	0.350996	0.351953	0.330007	0.332549	0.259609	0.327707	0.224988	0.24102	0.153542
1.52697	0.73952	0.854745	0.697469	1.31844	0.606729	0.453138	0.438038	0.254354	0.336664	1.15789	0.456589	0.503148	0	0.459962	0.438872	0.384784	0.285389	0.447266	0.290185	0.280373	0.524164	0.180612
1.53427	0.481352	0.972522	0.610423	0.354544	1.12372	0.947023	0.498469	0.415651	0.336664	0.593262	0.955539	0.612175	0.0660091	0.496399	0.458464	0.318132	0.310593	0.289196	0.445285	0.346503	0.254404	0.16473
1.24257	0.52472	0.703369	0.593317	0.646027	1.65659	0.548361	0.59365	0.489683	0.567673	0.34396	0.527764	0.421719	0.15398	0.456514	0.490391	1.1989	0.258867	0.339742	0	0.323394	0.216427	0.136067
1.34588	0.519972	0.904055	0.972312	0.665161	1.27897	1.26495	0.47906	0.987125	0.508501	0.332284	0.466689	0.395061	0.253533	0.559411	0.438963	0.370679	0.33022	0.309483	0.235881	0.159919
0.8119	0	0.864494	0.54709	0.754821	1.45516	0.741012	0.476233	1.14527	0.663235	0.472843	0.453892	0.412917	0.157426	0.394948	0.443215	0.371352	0.298338	0.200611	0.12563
0.638984	0.660399	0.854212	1	0.754821	0.295784	0.632239	0.133418	0.221534	0.658132	0.454251	0.484361	0.412487	0.151622	0.502708	0.231245	0.0911657	0.301015	0.329162	0.145684
	0.434177	0.797225	0.550484	0.542409	0.77252	0.639549	0	0.461395	0.592996	0.410424	0.433119	0.455415	0.300996	0.298329	0.119538
	0.685575	0.82537	0.531295	0.857212	0.997131	0.612127	0.559775	0.3929	0.744584	0.633256	0.530646	0.316289	0.230006
	1.09124	0.840471	0.526219	0.443053	0.600592	0.877269	0.534342	0.409856	0.658132	0.389469	0.502214	0.412981	0.257238
	0.696908	0.854968	0.518102	0.724525	0.600592	0.76201	0.571463	0.505401	0.592996	0.291211	0.409989	0.1602	0.958172
	1.3266	0.840756	0.654912	0.731131	0.556373	0.655515	0.549159	0.527355	0.744584	0.417832	0.316991	0.321148	0.289098
	0.654169	0.564424	0.663741	0.731131	0.449634	0.525465	0.610155	0.459756	0.245925	0.293969	0.529568	0.213178	0.330967
	0.778605	0.612531	0.740011	0.497891	0.506557	0.857918	0.382454	0.323223	0.662547	0.494329	0.849945	0.425589	0.167442
	1.27892	0.753312	3.36427	0.701567	0	0.744967	0.347028	0.214597	0.165638	0.518317	0.724223	0.315364	0.141732
	0.816793	0.949192	1.07787	0.71244	0.764804	0.598704	0.643228	0.214597	0.523345	0.902343	0.463919	0.167538
	1.33045	0.722013	1.04432	0.679172	1.13712	0.798123	0.73468	0.259301	0.38025	0.375456	0.642776	0.63168
	0.850991	0.984956	0.50327	0.673962	0.830007	0.646116	1.41695	0.265558	0.291791	0.388625	0.323706	0.694011
	1.255	0.880068	0.559678	0.566007	1.12372	0.507587	0.539236	0.242958	0.380164	0.571315	0.277756	0.319148
	0.814835	0.775583	0.653656	0.759539	0.923795	0.507587	0.667773	0.325351	0.479758	0.617921	0.241227	0.258507
	0.752034	0.635409	1.08754	1.06602	1.66889	0.622729	0.472951	0.898184	0.360929	0.602568	0.427244	0.319332
	1.0826	1.06399	1.11719	0.631124	0.952821	0.746429	0.793158	0.458517	0.535159	0.316973	0.160151	0
	0.69204	1.69967	0.615904	0.699037	1.22362	0.608098	4.26415	0.766715	0.600806	0.568753	0.409723	0.191406
	1.21187	0.810104	0.587537	0.513571	0.846585	0.48807	0.628971	0.542452	0.455714	0.513928	0.314836	0.161429
	1.85544	0.798652	0.666368	0.631124	1.36191	0.541437	0.668387	0.360297	0.530514	0.535888	0.501515	0.191517
	0.997074	0.6065	0.531295	0.699037	1.00337	0.482685	0.541397	0.38433	0.615523	0.615821	0.352386	0.180451
	1.90738	0.555722	0.513571	0.799575	0.465639	0.759672	0.212173	0.424104	0.598187	0.314465	0.154132
	0.698023	0.614972	0.696009	1.09049	0.516255	0.501596	0.360297	0.577981	0.581159	0.382857	0.180555
	0.740516	0.514952	0.537885	1.17784	0.459503	0.671169	0.608919	0.464671	0.315884	0.371389	0.0469609
	0.675189	0.540746	1.00533	0.909952	1.06241	0.649284	0.46334	0.698318	0.236368	0.742947	0
	0.714857	0.59674	1.26494	0.749647	0.589301	0.47467	0.371887	0.0660091
	0.708342	0.543349	0.443575	0.55984	0.548795	0.316283
	0.515535	0.711415	0.294165	0.522058	0.695268
	0.672398	0.579314	0.491258
	0.800782	0.564243
	0.490591	0.151591

[truncated: 1 more sheets: Table S11]
